# Supplementary material for: Cells and Fugu Response to Capsid of BFNNV Genotype
Source: Viruses. 2023 Apr 18;15(4):988. doi: 10.3390/v15040988 (PMC10142826; doi:10.3390/v15040988)
Supplement: Supplementary file 1 [file viruses-15-00988-s001.zip]

Archive with 1 entries (1 files):
- viruses-2338996-supplementary.pdf
